# Supplementary material for: Yeast Plasma Membrane Fungal Oligopeptide Transporters Display Distinct Substrate Preferences despite Their High Sequence Identity
Source: J Fungi (Basel). 2021 Nov 12;7(11):963. doi: 10.3390/jof7110963 (PMC8625066; doi:10.3390/jof7110963)
Supplement: Supplementary file 1 [file jof-07-00963-s001.zip]

Archive with 2 entries (2 files):
- Figures_S1-S2-S3-S4.pdf
- Table_S1-S2-S3-S4.pdf
